# Supplementary material for: Anaerobic and Microaerobic Pretreatment for Improving Methane Production From Paper Waste in Anaerobic Digestion
Source: Front Microbiol. 2021 Jul 6;12:688290. doi: 10.3389/fmicb.2021.688290 (PMC8290346; doi:10.3389/fmicb.2021.688290)
Supplement: Supplementary file 2 [file Table_1.XLSX]

## Sheet: Sheet1
The relative abundance of bacteria in the SI, SM, DE, and pretreated PW at a genus level
ID	ID	21	22	23	24	25	26	27	28	29
ID	ID	SI	SI-0	SI-15	SM	SM-0	SM-15	DE	DE-0	DE-15
1	Staphylococcus	51.42	31.52	3.83	0	0	0	0	0	0
2	Proteiniphilum	0.01	0.09	0.01	0.08	44.97	10.83	1.24	10.71	10.14
3	Acinetobacter	0.16	0.02	1.16	15.87	3.96	31.16	0.18	0.17	4.88
4	Escherichia-Shigella	0.03	2.47	0.01	39.87	2.52	0.55	0	0	0.03
5	Clostridium sensu stricto 10	0	15.27	29.22	0	0.01	0	0	0	0
6	Clostridium sensu stricto 1	0	25.1	7.69	0	5.03	0.98	3.01	2.02	1.39
7	Macellibacteroides	0	0	0	0.15	7.69	20.16	0	0.13	0
8	Bacillus	9.07	6.82	6.65	0.09	0.01	0.05	0.07	0	0.12
9	Bacteroides	0	0.01	0	0.63	7.5	12.92	0.91	0.22	0.12
10	Fastidiosipila	0.01	0	0	0	0.04	0	25.07	1.11	0.98
11	vadinBC27 wastewater-sludge group	0.01	0	0	0	0	0	22.86	0	0
12	Clostridium sens stricto 8	0	1.34	11.22	0	0	0.77	0	1.34	0.37
13	Ruminococcus 1	0	0	0	0	0	0	0	25.24	1.15
14	Saccharopolyspora	11.8	0.24	0.21	0	0	0	0	0	0
15	Streptomyces	11.66	0.15	0.08	0	0	0	0	0	0
16	Pseudomonas	0.15	0	0.02	5.5	0.82	2.33	1.72	0.17	0.85
17	Ruminofilibacter	0	0	0	0	0	0	0	9.11	7.82
18	Pseudobacteroides	0	0	0	0	0	0	0	0.35	12.52
19	Halomonas	0	0	0	0.01	0.01	0	0	0.07	9.48
20	Others	15.68	16.98	39.89	37.8	27.43	20.24	44.94	49.37	50.16

## Sheet: Sheet2
The relative abundance of bacteria in the selected digestates at a genus level
ID	ID	17	18	19	20	21	22	23	24	25
ID	ID	SI-0	SI-15	SI-UN	SM-0	SM-15	SM-UN	DE-0	DE-15	DE-UN
1	vadinBC27 wastewater-sludge group	23.12	25.05	17.32	10.15	25.95	14.2	15.57	15.34	6.74
2	Ruminococcaceae Incertae Sedis	22.47	17.36	13.21	23.74	15.89	14.57	16.52	13.92	13.49
3	Caldicoprobacter	2.88	7.48	15.89	6.22	15.49	6.49	10.53	7.67	17.27
4	Fastidiosipila	3.6	4.87	3.7	9.11	4.07	14.38	12.93	15.01	12.35
5	Clostridium sensu stricto 1	16.23	10.01	10.23	8.33	7.3	3.09	3.26	5.31	1.7
6	Sedimentibacter	3.7	3.89	2.84	7.91	3.15	6.79	5.97	5.79	6.18
7	Owenweeksia	0.19	0.01	0.03	6.26	0.42	5.7	6.77	4.66	6.41
8	Syntrophomonas	1.54	3.35	2.25	3.73	2.38	5.41	3.51	3.92	4.13
9	Petrimonas	2.19	2.48	6.78	1.67	1.98	2.47	4.23	3.9	3.69
10	Lachnospiraceae Incertae Sedis	1.29	1.06	2.64	1.73	3.28	2.35	2.42	2.43	2.72
11	Thermovirga	1.69	2.48	1.88	1.57	1.65	2.07	2.24	2.05	2.27
12	Peptostreptococcaceae Incertae Sedis	2.61	1.89	3.61	1.29	1.73	1.05	0.89	1.2	0.84
13	Proteiniphilum	1.65	1.84	1.5	1.23	0.91	2.04	0.27	1.51	1.26
14	Bacteroides	0.53	1.72	1.41	1.53	1.95	1.63	1.04	1	1.25
15	Azoarcus	0.79	1.31	0.77	0.8	0.87	1.02	0.39	0.58	0.44
16	Others	15.51	15.21	15.94	14.72	12.99	16.72	13.45	15.73	19.29

## Sheet: Sheet3
The relative abundance of archaea in the selected digestates at a genus level
ID	ID	10	11	12	13	14	15	16	17	18
ID	ID	SI-0	SI-15	SI-UN	SM-0	SM-15	SM-UN	DE-0	DE-15	DE-UN
1	Methanosarcina	596.6	530.6	508.39	755.34	625.1	591.29	828.95	692.75	625.55
2	Methanosaeta	382.58	448.94	433.14	213.25	282.66	316.04	142.88	202.74	306.14
3	Methanomassiliicoccus	9.16	5.07	46.45	6.74	45.03	56.7	6.34	62.51	31.98
4	Methanoculleus	7.56	12.17	6.93	14.15	35.54	19.5	15.09	24.37	16.27
5	Candidatus_Methanomethylophilus	2.24	1.72	3.87	2.03	9.52	13.3	2.73	12.5	15.65
6	Methanobrevibacter	0.39	0.53	0.15	7.33	1.31	2.16	2.44	3.84	3.81
7	Methanobacterium	0.39	0.2	0.59	0.45	0.38	0.19	1.1	0.64	0.14
8	Methanospirillum	0.98	0.7	0.4	0.2	0.21	0.54	0.35	0.32	0.24
9	Methanosphaera	0.11	0.08	0.08	0.53	0.24	0.29	0.12	0.32	0.22
